# Supplementary material for: Data on different seed harvesting methods used in grassland restoration on ex-arable land
Source: Data Brief. 2019 May 24;25:104011. doi: 10.1016/j.dib.2019.104011 (PMC6557757; doi:10.1016/j.dib.2019.104011)
Supplement: Multimedia component 2 [file mmc2.xlsx]

## Sheet: Albert_et_al_Data
	Year	Treatment	Block	CWM.Lateral.spread	CWM.Height	CWM.Seed.mass	CWM.SLA	CWM.Phenology	All.Species.Cover	Grasses.Species.Cover	Forbs.Species.Cover	Legumes.Species.Cover	Target.Species.Cover	Ruderal.Species.Cover	Transferred.Species.Cover	Unsown.Species.Cover	All.Species.Number	Grasses.Species.Number	Forbs.Species.Number	Legumes.Species.Number	Target.Species.Number	Ruderal.Species.Number	Transferred.Species.Number	Unsown.Species.Number
2009.Sg.NT_R1_A	2009	NT	R1	0.0872986	0.45692	2.49776	20.0828	5.24982	141	60.5	78.3	2	106.8	0.5	83.5	57.5	51	11	34	4	36	1	27	24
2009.Sg.NT_R1_B	2009	NT	R1	0.065855	0.6737	4.06226	20.4116	5.34564	119.2	58	54.6	2.5	99.6	0	83	36.2	50	11	30	5	40	0	26	24
2009.Sg.NT_R1_C	2009	NT	R1	0.068992	0.610599	4.76757	22.9878	5.50146	136.8	65.5	64.3	6	82.8	0.5	103.6	33.2	48	9	34	3	34	1	27	21
2009.Sg.SS1_R1_A	2009	SS1	R1	0.078126	0.599056	4.31759	21.6153	5.53846	143	62	67	5	126	0.5	83	60	54	11	35	5	39	1	18	36
2009.Sg.SS1_R1_B	2009	SS1	R1	0.0719694	0.590739	5.14854	20.5275	5.40887	101.5	54	45	1	84.5	0.5	59.5	42	43	8	30	2	29	1	14	29
2009.Sg.SS1_R1_C	2009	SS1	R1	0.0763365	0.695	7.72362	23.4128	5.71465	118.8	65.5	48.6	3.5	70.6	0.5	79	39.8	53	9	38	2	40	1	16	37
2009.Sg.GH_R1_A	2009	GH	R1	0.0920288	0.697319	4.20187	21.0963	5.50315	126.8	69.5	54.4	1.7	99.4	0.5	91.7	35.1	51	9	33	5	33	1	20	31
2009.Sg.GH_R1_B	2009	GH	R1	0.0588034	0.594982	3.55581	20.4362	5.53597	139	75	61.5	2.5	123.5	0.5	86.5	52.5	52	12	35	5	40	1	21	31
2009.Sg.GH_R1_C	2009	GH	R1	0.083156	0.589977	3.53917	21.2746	5.61573	132.2	69	60.7	2	115.6	0.6	84	48.2	46	8	33	4	32	2	18	28
2009.Sg.SS3_R1_A	2009	SS3	R1	0.0850647	0.577144	5.51135	21.4267	5.2856	127.9	36.5	88.2	2.1	106.7	3	81.6	46.3	56	10	38	5	40	1	20	36
2009.Sg.SS3_R1_B	2009	SS3	R1	0.070243	0.503285	3.61221	21.3613	5.43568	130.6	37.5	90.7	2.1	102.1	1	68.5	62.1	60	11	41	5	37	2	24	36
2009.Sg.SS3_R1_C	2009	SS3	R1	0.0676419	0.615419	3.56411	22.5632	5.43478	124.2	58	64.6	1	98.1	8	61	63.2	49	11	34	2	30	2	18	31
2009.Sg.GH_R2_A	2009	GH	R2	0.0635576	0.742947	17.0821	22.8563	5.48119	127.6	71.5	50.6	4.5	70	0	89.1	38.5	58	11	36	9	37	0	25	33
2009.Sg.GH_R2_B	2009	GH	R2	0.0562859	0.579437	2.82681	20.7061	5.5641	148.2	73.5	67.2	4	136.7	0.5	95.5	52.7	53	12	36	3	40	1	21	32
2009.Sg.GH_R2_C	2009	GH	R2	0.0622967	0.579603	4.2494	21.1032	5.57042	127.1	54.5	69	2.5	111	1	74.5	52.6	57	11	38	5	38	2	22	35
2009.Sg.SS3_R2_A	2009	SS3	R2	0.0826751	0.605077	2.72399	22.7478	5.65858	123.6	68.5	48.1	7	101.1	0.5	76	47.6	42	8	29	5	31	1	17	25
2009.Sg.SS3_R2_B	2009	SS3	R2	0.0836093	0.635233	3.70703	22.3605	5.76206	120.2	67	51.1	1.5	104.1	0	64	56.2	42	9	28	3	29	0	18	24
2009.Sg.SS3_R2_C	2009	SS3	R2	0.100154	0.611886	7.65966	22.2287	5.268	175	36.5	99.3	39.1	154.9	0	58	117	46	9	32	4	35	0	16	30
2009.Sg.SS1_R2_A	2009	SS1	R2	0.0731752	0.564091	3.64924	21.3681	5.60036	111.6	46	62.6	2	74.6	0.5	55.5	56.1	54	12	36	4	40	1	16	38
2009.Sg.SS1_R2_B	2009	SS1	R2	0.076619	0.549979	2.63208	21.7659	5.52986	117.2	51	65.2	1	86.2	3.5	59.5	57.7	40	10	28	2	27	2	16	24
2009.Sg.SS1_R2_C	2009	SS1	R2	0.0649468	0.467768	2.81002	20.4179	5.51594	172.5	53	118	1.5	152	0.5	74.5	98	45	8	34	3	33	1	17	28
2009.Sg.NT_R2_A	2009	NT	R2	0.0865687	0.611281	4.37279	22.6361	5.67345	117.9	57.5	58.4	1	87.3	0.6	91.6	26.3	44	10	30	2	32	2	24	20
2009.Sg.NT_R2_B	2009	NT	R2	0.0567476	0.578058	5.00034	20.6685	5.39315	148.8	71.5	72.2	4.6	126.6	0.1	104	44.8	45	10	29	5	31	1	23	22
2009.Sg.NT_R2_C	2009	NT	R2	0.0595645	0.559591	2.84223	19.9098	5.39385	133.4	53.5	73.6	2.2	108.8	0	78	55.4	60	14	36	6	45	0	32	28
2009.Sg.SS3_R3_A	2009	SS3	R3	0.0811364	0.456602	4.85802	21.4162	5.15315	120.8	32.5	85.2	2	104.7	0.5	75.5	45.3	50	11	32	4	37	1	21	29
2009.Sg.SS3_R3_B	2009	SS3	R3	0.0694954	0.614402	5.32879	21.6968	5.51495	77	42.5	30.3	2.5	65.7	0	44.1	32.9	54	11	33	5	39	0	20	34
2009.Sg.SS3_R3_C	2009	SS3	R3	0.0643331	0.535879	3.82656	20.6342	5.35857	114.9	39	71.5	1.1	97.1	0.5	56	58.9	54	14	33	3	40	1	18	36
2009.Sg.GH_R3_A	2009	GH	R3	0.074158	0.595753	3.30819	22.1435	5.5957	130.1	75.5	49	1.5	115.5	0	86.5	43.6	53	12	34	3	43	0	24	29
2009.Sg.GH_R3_B	2009	GH	R3	0.0746581	0.579199	2.93205	21.8753	5.70401	134.8	51.5	75.2	3.5	116.2	0	79	55.8	62	13	37	7	49	0	28	34
2009.Sg.GH_R3_C	2009	GH	R3	0.0681761	0.548917	2.98544	21.7313	5.89922	153.8	71.5	69.7	6.5	144.2	0	81.5	72.3	52	10	34	4	41	0	22	30
2009.Sg.NT_R3_A	2009	NT	R3	0.103244	0.671465	4.23302	23.9683	5.93059	116.7	77	35.2	4	102.2	0.5	90.6	26.1	45	9	32	3	31	1	22	23
2009.Sg.NT_R3_B	2009	NT	R3	0.0780511	0.48248	2.34594	21.2043	5.47284	112.3	41	65.7	2.5	97.1	0	65.6	46.7	54	12	35	5	42	0	27	27
2009.Sg.NT_R3_C	2009	NT	R3	0.0710088	0.479138	3.73894	22.5297	5.31469	85.8	32	45.7	4.5	69.1	0.5	53.6	32.2	51	10	34	4	36	1	28	23
2009.Sg.SS1_R3_A	2009	SS1	R3	0.0417829	0.552427	4.04481	19.5335	5.2279	144.8	66.5	64.3	5	130.2	0	81.6	63.2	50	9	33	5	38	0	18	32
2009.Sg.SS1_R3_B	2009	SS1	R3	0.0825054	0.546258	2.93845	21.1805	5.51672	131.6	63.5	66.5	0.5	109.5	0.5	75	56.6	49	12	33	1	39	1	15	34
2009.Sg.SS1_R3_C	2009	SS1	R3	0.0764279	0.671071	4.66527	23.0537	5.55212	122.8	65.5	52.8	4	86.3	1	80	42.8	53	11	38	3	35	2	20	33
2010.Sg.GH_R1_A	2010	GH	R1	0.0358898	0.48663	1.57967	29.2306	5.6679	81.3	6.5	72.3	2.5	4	23.8	39.5	41.8	45	8	33	4	6	24	8	37
2010.Sg.GH_R1_B	2010	GH	R1	0.0539895	0.567183	3.58879	28.4298	5.30088	67.8	15.5	49.8	2.5	6	36.8	7.5	60.3	49	7	39	3	4	30	8	41
2010.Sg.GH_R1_C	2010	GH	R1	0.0651787	0.622697	4.5462	27.1865	5.27708	87.7	15	70.2	2.5	3.5	64.7	6.5	81.2	48	8	37	3	5	27	8	40
2010.Sg.GH_R2_A	2010	GH	R2	0.0454608	0.486107	3.85262	25.7453	5.05714	70	6.5	60	3.5	3.6	40.8	5.5	64.5	54	7	42	5	6	29	9	45
2010.Sg.GH_R2_B	2010	GH	R2	0.0375827	0.501799	3.84498	28.2479	5.03453	69.5	7	59	3.5	2.2	45.7	6.6	62.9	48	7	37	4	5	25	9	39
2010.Sg.GH_R2_C	2010	GH	R2	0.0645669	0.603919	3.24829	25.3525	5.36216	74	8	64	2	3.1	56.9	9.6	64.4	48	8	36	4	6	27	12	36
2010.Sg.GH_R3_A	2010	GH	R3	0.0391036	0.459743	2.79062	28.2882	4.90874	77.8	4.5	68.8	4.5	3	49.2	9	68.8	45	7	33	5	5	22	10	35
2010.Sg.GH_R3_B	2010	GH	R3	0.0162671	0.49189	2.85041	27.92	5.41507	73	8.1	61.4	3.5	3.2	33.2	27.6	45.4	50	10	36	4	7	24	13	37
2010.Sg.GH_R3_C	2010	GH	R3	0.0467776	0.555222	3.797	24.5645	5.35759	63.2	7.5	53.2	2.5	2.1	47.6	9.1	54.1	49	8	36	5	5	28	11	38
2010.Sg.NT_R1_A	2010	NT	R1	0.0344775	0.498841	2.37215	24.1505	5.72488	64.7	3.5	60.2	1	0.5	44.2	8	56.7	39	3	34	2	1	28	3	36
2010.Sg.NT_R1_B	2010	NT	R1	0.0749802	0.594032	2.48905	25.2584	5.34426	97.6	9.5	87.6	0.5	0	83.1	1	96.6	36	3	32	1	0	29	1	35
2010.Sg.NT_R1_C	2010	NT	R1	0.0975081	0.642914	2.37117	24.1182	5.41592	77.9	14.5	63.4	0	0	60.9	2	75.9	37	3	34	0	0	30	1	36
2010.Sg.NT_R2_A	2010	NT	R2	0.0548828	0.608046	4.01338	26.8802	5.34281	66.8	6.5	58.8	1.5	0	45.3	6	60.8	36	3	30	3	0	25	3	33
2010.Sg.NT_R2_B	2010	NT	R2	0.0530859	0.571655	4.70929	27.6616	5.21882	88.2	10.5	76.1	1.5	0	64.6	5.5	82.7	37	3	31	2	0	28	2	35
2010.Sg.NT_R2_C	2010	NT	R2	0.0834837	0.616989	3.34987	23.7808	5.28729	90.5	4.5	85.5	0.5	0.5	79	1.5	89	33	3	29	1	1	25	2	31
2010.Sg.NT_R3_A	2010	NT	R3	0.0421735	0.493804	2.17562	25.8672	5.17386	81.1	4	74.6	2.5	1	63	6	75.1	43	4	34	5	2	27	5	38
2010.Sg.NT_R3_B	2010	NT	R3	0.0324368	0.496494	3.87612	27.1232	5.29037	70.6	5.5	64	1	0.5	53.5	6	64.6	34	2	29	2	1	24	3	31
2010.Sg.NT_R3_C	2010	NT	R3	0.0374021	0.516563	4.62427	25.4187	5.32506	80.6	9.5	70.1	1	0.5	63	5.5	75.1	37	4	31	2	1	25	2	35
2010.Sg.SS3_R1_A	2010	SS3	R1	0.0367904	0.516835	2.14831	27.7997	5.38462	79.3	16	61.8	1.5	7	34.7	7	72.3	46	11	32	3	4	25	6	40
2010.Sg.SS3_R1_B	2010	SS3	R1	0.047517	0.540327	4.2903	26.4334	5.36512	73.4	17.5	54.9	1	8.1	44.7	9.7	63.7	42	8	32	2	4	22	7	35
2010.Sg.SS3_R1_C	2010	SS3	R1	0.0565241	0.591274	5.35223	26.2768	5.19882	67.9	10.5	56.8	0.6	3	52.3	3	64.9	41	7	32	2	2	26	5	36
2010.Sg.SS3_R2_A	2010	SS3	R2	0.0620946	0.577135	3.0408	25.9056	5.28072	77.3	18.1	57.2	2	4.6	47.2	8	69.3	46	10	32	4	6	26	6	40
2010.Sg.SS3_R2_B	2010	SS3	R2	0.04206	0.563211	2.51083	27.2067	5.28107	86.1	12.5	72.1	1.5	3	64.6	9.5	76.6	41	9	29	3	4	24	7	34
2010.Sg.SS3_R2_C	2010	SS3	R2	0.0616404	0.642792	3.50443	27.8469	5.28377	88.1	11	76.1	1	2.6	66	7.6	80.5	40	9	29	2	4	25	6	34
2010.Sg.SS3_R3_A	2010	SS3	R3	0.037017	0.489438	3.86722	26.2022	5.24875	80	15	62.5	2.5	6.1	41.4	9.6	70.4	52	11	37	4	6	28	8	44
2010.Sg.SS3_R3_B	2010	SS3	R3	0.0397638	0.508333	3.32988	25.5004	5.42238	83.1	16.5	65.1	1.5	3.5	49.1	5	78.1	43	8	32	3	5	24	4	39
2010.Sg.SS3_R3_C	2010	SS3	R3	0.0338493	0.550602	4.10432	26.1541	5.23111	91.3	16	72.8	2.5	5.2	64.6	10.7	80.6	47	8	35	4	6	28	8	39
2010.Sg.SS1_R1_A	2010	SS1	R1	0.0481346	0.528188	2.28335	25.9751	5.35546	72.3	3	67.8	1.5	0	54.8	0.5	71.8	37	2	32	3	0	27	1	36
2010.Sg.SS1_R1_B	2010	SS1	R1	0.0887213	0.639242	3.75537	26.8775	5.55808	79.2	20.5	57.7	1	0.5	48.7	0.5	78.7	37	3	32	2	1	26	1	36
2010.Sg.SS1_R1_C	2010	SS1	R1	0.0658169	0.686582	4.49152	24.7229	5.34311	78.4	9.5	67.9	1	1.5	68.3	1.5	76.9	38	5	31	2	3	27	3	35
2010.Sg.SS1_R2_A	2010	SS1	R2	0.0761568	0.581086	2.19041	23.8104	5.37703	80.1	17.5	61.1	1.5	1.5	44.6	1.5	78.6	42	5	34	3	3	28	3	39
2010.Sg.SS1_R2_B	2010	SS1	R2	0.0380142	0.582906	5.87967	27.6912	5.23031	83.8	13.5	67.8	2.5	0.6	64.2	1.5	82.3	39	4	32	3	2	24	2	37
2010.Sg.SS1_R2_C	2010	SS1	R2	0.0682961	0.590544	4.35425	25.5228	5.24242	89.1	12	76.1	1	1	69.1	3	86.1	44	6	37	1	2	30	5	39
2010.Sg.SS1_R3_A	2010	SS1	R3	0.0481497	0.499239	2.48183	25.7143	5.27391	69	1.6	65.9	1.5	0	57.3	0.5	68.5	41	3	35	3	0	29	1	40
2010.Sg.SS1_R3_B	2010	SS1	R3	0.0268447	0.445282	2.35724	27.1175	5.3137	83.2	4.1	77.1	2	0.6	61.6	1.5	81.7	46	7	36	3	2	29	3	43
2010.Sg.SS1_R3_C	2010	SS1	R3	0.0175602	0.447997	5.49702	25.4215	5.30023	88.6	9	77.6	2	0.5	57.6	1.5	87.1	37	3	30	4	1	24	3	34
2011.Sg.GH_R1_A	2011	GH	R1	0.0753801	0.581284	3.51765	22.8159	5.24275	93.1	44.5	39.1	9.5	36.5	13.1	33.5	59.6	40	8	26	6	10	8	12	28
2011.Sg.GH_R1_B	2011	GH	R1	0.0680013	0.58076	3.88351	23.4353	5.21148	94.1	51.5	36.1	6.5	39.6	11	33.5	60.6	43	10	29	4	11	12	13	30
2011.Sg.GH_R1_C	2011	GH	R1	0.0698219	0.573985	1.85702	22.8838	5.15832	73.9	33.7	34.2	6	21.7	14.1	14.7	59.2	37	10	24	3	11	11	11	26
2011.Sg.GH_R2_A	2011	GH	R2	0.0665389	0.515998	5.23841	24.1674	5.00191	104.7	37	60.7	7	34	13.7	31	73.7	51	13	31	7	14	11	15	36
2011.Sg.GH_R2_B	2011	GH	R2	0.0667334	0.594929	2.23797	24.2421	5.30921	91.2	41	46.7	3.5	29.1	17.1	30.5	60.7	46	11	31	4	11	11	15	31
2011.Sg.GH_R2_C	2011	GH	R2	0.0734955	0.534682	2.00682	22.3372	5.11083	78.5	23.5	52	3	22.3	24.2	19	59.5	48	11	32	5	16	11	16	32
2011.Sg.GH_R3_A	2011	GH	R3	0.0393062	0.449009	1.8614	24.4409	4.89885	95.9	34	50.9	11	29.2	10.1	26.6	69.3	50	10	34	6	14	11	15	35
2011.Sg.GH_R3_B	2011	GH	R3	0.0494512	0.501405	2.13068	23.3185	5.17391	94.3	44	46.8	3.5	41.5	9.3	25.5	68.8	49	11	34	4	15	12	12	37
2011.Sg.GH_R3_C	2011	GH	R3	0.0749124	0.512812	4.38699	23.4331	5.03367	80.2	27	46.7	6.5	23.7	18	11.1	69.1	45	11	27	7	15	7	16	29
2011.Sg.NT_R1_A	2011	NT	R1	0.104551	0.55	3.16582	25.3942	5.22775	114.6	27.5	80.6	6.5	0	30.1	9.5	105.1	28	3	22	3	0	13	4	24
2011.Sg.NT_R1_B	2011	NT	R1	0.182233	0.766013	2.31901	21.9373	5.76314	131.3	63	66.8	1.5	0	51.3	4	127.3	30	4	23	3	0	15	5	25
2011.Sg.NT_R1_C	2011	NT	R1	0.171692	0.741383	2.70539	22.897	5.76531	88.2	43.5	43.2	1.5	0	33.2	4.5	83.7	29	3	23	3	0	17	3	26
2011.Sg.NT_R2_A	2011	NT	R2	0.127656	0.597417	4.95524	24.6851	5.29597	114.2	32	79.2	3	0	28.1	5.5	108.7	28	4	22	2	0	14	2	26
2011.Sg.NT_R2_B	2011	NT	R2	0.132979	0.660755	2.91382	24.6605	5.42756	113.2	34.5	76.2	2.5	0	40.7	5.5	107.7	28	4	21	3	0	13	3	25
2011.Sg.NT_R2_C	2011	NT	R2	0.126107	0.621971	2.44338	22.1615	5.33573	97.4	20	76.3	1.1	1.6	44.7	3.5	93.9	25	5	18	2	3	11	2	23
2011.Sg.NT_R3_A	2011	NT	R3	0.0755345	0.485617	3.64873	25.3818	5.07143	77	17	54	6	5	18.5	10.5	66.5	37	10	22	5	5	14	8	29
2011.Sg.NT_R3_B	2011	NT	R3	0.0823106	0.540909	2.21677	22.0735	5.19351	77	12.6	61.4	3	4.1	35.8	11.6	65.4	38	10	24	4	6	14	8	30
2011.Sg.NT_R3_C	2011	NT	R3	0.0775128	0.487606	3.88494	24.366	4.95163	82.7	6.5	74.7	1.5	3.5	31.2	4.5	78.2	35	10	22	3	6	12	7	28
2011.Sg.SS1_R1_A	2011	SS1	R1	0.0372239	0.666554	2.7832	22.0707	5.80226	88.5	22	62.5	4	11.5	39.5	12	76.5	33	7	23	3	4	11	4	29
2011.Sg.SS1_R1_B	2011	SS1	R1	0.16344	0.661981	7.11757	25.8329	5.4869	91.6	46	42.1	3.5	9	14.6	6.5	85.1	33	9	19	5	7	11	6	27
2011.Sg.SS1_R1_C	2011	SS1	R1	0.0923443	0.584749	1.87112	22.338	5.2177	83.6	25	57	1.5	6.6	30.9	7.5	76.1	37	11	23	2	7	15	6	31
2011.Sg.SS1_R2_A	2011	SS1	R2	0.103038	0.627768	2.66513	23.2462	5.37514	88.5	50	36	2.5	21.5	15.9	14.5	74	39	11	25	3	8	12	8	31
2011.Sg.SS1_R2_B	2011	SS1	R2	0.0769183	0.561758	3.85265	23.9503	5.20817	100.4	32	64.3	4	21	25.8	14	86.4	43	12	25	5	10	14	8	35
2011.Sg.SS1_R2_C	2011	SS1	R2	0.104773	0.621726	3.31461	22.7344	5.30873	96.2	32.5	61.2	2.5	15.6	29.6	12	84.2	35	9	22	4	8	11	8	27
2011.Sg.SS1_R3_A	2011	SS1	R3	0.0940199	0.570457	2.60299	22.8468	5.25773	77.6	30.5	44	3	6	26	1.5	76.1	35	8	23	3	3	12	2	33
2011.Sg.SS1_R3_B	2011	SS1	R3	0.107703	0.601934	2.93204	21.2871	5.49171	54.3	18	33.7	2.6	2.5	25	0.5	53.8	30	9	18	3	4	10	1	29
2011.Sg.SS1_R3_C	2011	SS1	R3	0.032317	0.436901	4.60073	24.6977	5.01308	99.4	19.5	74.9	5	7	21.4	5	94.4	46	9	32	5	5	21	5	41
2011.Sg.SS3_R1_A	2011	SS3	R1	0.0540007	0.593485	2.96274	29.6249	5.45255	137	62.5	63.5	11	43.5	12.5	33	104	31	11	17	3	7	6	9	22
2011.Sg.SS3_R1_B	2011	SS3	R1	0.067951	0.604594	2.11501	21.3936	5.22615	84.9	57.1	26.2	1.6	48.1	14.1	23.1	61.8	30	9	18	3	8	6	10	20
2011.Sg.SS3_R1_C	2011	SS3	R1	0.118049	0.585809	10.2334	24.1457	5.25899	94.6	40.5	52.1	2	27	17.1	21	73.6	31	10	17	4	6	7	8	23
2011.Sg.SS3_R2_A	2011	SS3	R2	0.093029	0.634262	2.22975	22.1666	5.33849	96.9	57.6	36.3	3	35.8	21.5	23.1	73.8	27	9	13	5	8	4	7	20
2011.Sg.SS3_R2_B	2011	SS3	R2	0.0926311	0.702433	2.10115	21.7443	5.49693	97.6	64.6	31.4	1.6	36.4	25.5	34.7	62.9	25	8	13	4	8	2	8	17
2011.Sg.SS3_R2_C	2011	SS3	R2	0.086785	0.650927	1.96112	22.7601	5.35407	83.6	46	37.1	0.5	23.6	21.5	23.1	60.5	26	10	15	1	7	4	8	18
2011.Sg.SS3_R3_A	2011	SS3	R3	0.053305	0.525302	3.17827	26.9065	5.1608	99.5	42	50.5	7	31.2	9.3	18.7	80.8	41	10	26	5	9	11	8	33
2011.Sg.SS3_R3_B	2011	SS3	R3	0.0685284	0.61202	2.61596	23.5019	5.42679	96.3	58	32.8	5.5	38.6	10.7	28.6	67.7	42	10	26	6	10	10	12	30
2011.Sg.SS3_R3_C	2011	SS3	R3	0.0711329	0.584423	2.94288	21.9173	5.18021	84.9	44	36.4	4.5	35.9	18	25.8	59.1	38	8	23	7	13	7	14	24
2013.Sg.GH_R1_A	2013	GH	R1	0.0464632	0.580644	5.02299	22.1109	5.12781	97.8	43	24.8	30	38.3	2	62.6	35.2	39	9	23	7	12	4	15	24
2013.Sg.GH_R1_B	2013	GH	R1	0.0480653	0.613011	3.65624	21.8528	5.33065	111.6	60	29.1	22.5	53.6	4.5	67	44.6	37	7	23	7	10	6	11	26
2013.Sg.GH_R1_C	2013	GH	R1	0.0276567	0.62247	3.59939	21.1453	5.249	124.5	48.5	45	31	45	6.5	73	51.5	37	10	22	5	11	6	14	23
2013.Sg.GH_R2_A	2013	GH	R2	0.0483492	0.52304	4.81728	23.6104	5.00537	93.1	38.5	24.6	30	39.7	1.7	50.6	42.5	38	8	23	7	12	5	13	25
2013.Sg.GH_R2_B	2013	GH	R2	0.0515961	0.538151	7.47878	24.917	5.07563	119.1	29	47	43	36.5	3.5	61	58.1	41	8	25	7	11	6	13	28
2013.Sg.GH_R2_C	2013	GH	R2	0.0468936	0.547191	5.94629	23.175	5.14607	133.5	39.5	45	49	63.5	2	78.5	55	35	10	17	8	13	3	13	22
2013.Sg.GH_R3_A	2013	GH	R3	0.0310837	0.508519	3.42223	23.7801	5.17595	89.8	31.6	16.2	42	31	1.6	66.5	23.3	33	9	18	6	9	4	11	22
2013.Sg.GH_R3_B	2013	GH	R3	0.0525027	0.549748	3.83464	23.5567	5.34299	131.2	57.5	45.7	28	68.7	4	80	51.2	50	12	32	6	19	7	17	33
2013.Sg.GH_R3_C	2013	GH	R3	0.0408112	0.518245	3.95421	23.3407	5.09208	132.5	58	37.4	37	61	2.3	70.5	62	45	8	28	8	15	6	15	30
2013.Sg.NT_R1_A	2013	NT	R1	0.124374	0.695146	4.42178	23.9136	5.45573	123.1	61.5	16.1	45.5	3	4.1	47	76.1	29	7	17	5	3	6	7	22
2013.Sg.NT_R1_B	2013	NT	R1	0.169312	0.712215	5.08787	25.8655	5.57227	118.3	75	31.3	12	4.6	6.6	14.6	103.7	34	9	20	5	4	9	10	24
2013.Sg.NT_R1_C	2013	NT	R1	0.199589	0.773037	2.4572	24.6312	5.73735	114.6	89	12.6	13	3	8.1	10.5	104.1	31	8	18	5	2	9	10	21
2013.Sg.NT_R2_A	2013	NT	R2	0.0928785	0.536837	5.30779	26.7263	5.05209	107.5	40.5	54	13	9	4	22	85.5	37	9	22	6	5	11	12	25
2013.Sg.NT_R2_B	2013	NT	R2	0.103069	0.60977	6.53002	27.9188	5.32363	89.3	35.5	39.3	14	2.5	4.8	16.5	72.8	30	8	16	5	2	8	9	21
2013.Sg.NT_R2_C	2013	NT	R2	0.11889	0.538806	3.70083	25.8371	5.16443	96.7	42.5	31.2	23	10	4.7	24	72.7	34	9	19	6	7	9	13	21
2013.Sg.NT_R3_A	2013	NT	R3	0.0607007	0.528974	4.14399	24.8459	5.10155	90.6	37	21.1	32.5	18	1.5	34	56.6	30	10	14	6	5	3	11	19
2013.Sg.NT_R3_B	2013	NT	R3	0.0547886	0.436109	3.49223	25.6129	4.94007	116.8	30	51.8	35	21.5	9.8	35	81.8	42	12	22	8	8	12	12	30
2013.Sg.NT_R3_C	2013	NT	R3	0.0314472	0.434055	4.10227	25.9009	4.78399	107.4	12.1	50.8	44.5	9.6	4.1	40.5	66.9	42	12	22	8	8	9	12	30
2013.Sg.SS1_R1_A	2013	SS1	R1	0.0487209	0.553166	5.38978	22.3476	5.05516	97.9	51	23.4	23.5	39.2	3.2	49	48.9	38	10	23	5	9	8	9	29
2013.Sg.SS1_R1_B	2013	SS1	R1	0.114868	0.607363	5.44767	28.1454	5.28776	118.5	40.6	33.9	44	35.5	3.3	13.5	105	38	8	22	8	8	9	8	30
2013.Sg.SS1_R1_C	2013	SS1	R1	0.0297942	0.57957	3.72138	22.0113	5.08333	111.6	53	25.6	33	46	4.1	64	47.6	35	11	17	7	11	6	9	26
2013.Sg.SS1_R2_A	2013	SS1	R2	0.071199	0.588882	2.58619	23.0529	5.30435	80.5	38	28.5	14	22.5	1.5	17	63.5	34	11	17	6	10	3	10	24
2013.Sg.SS1_R2_B	2013	SS1	R2	0.030813	0.59219	4.569	24.1431	5.24779	113	22.5	49.5	41	20	4	44.5	68.5	32	11	15	6	9	5	8	24
2013.Sg.SS1_R2_C	2013	SS1	R2	0.0251424	0.590004	6.25858	22.0055	5.22596	124.8	20.5	33.8	70	14	4.1	64.5	60.3	36	10	17	8	9	5	9	27
2013.Sg.SS1_R3_A	2013	SS1	R3	0.105041	0.552291	3.91028	26.0336	5.18439	88.4	44	22.8	21.5	14.5	3.3	22	66.4	41	14	20	6	8	9	7	34
2013.Sg.SS1_R3_B	2013	SS1	R3	0.0474202	0.443962	3.55836	25.7301	4.97694	164.8	26	48.8	90	11.5	4.2	70	94.8	37	9	21	7	5	8	8	29
2013.Sg.SS1_R3_C	2013	SS1	R3	0.0712335	0.403809	3.9781	25.8523	4.87305	153.6	13	61.1	79.5	9.6	5	51.1	102.5	41	13	20	8	8	7	9	32
2013.Sg.SS3_R1_A	2013	SS3	R1	0.0446322	0.571596	4.59957	25.8856	5.21809	94	41.5	29.5	23	31	1.5	47	47	29	9	14	6	7	3	12	17
2013.Sg.SS3_R1_B	2013	SS3	R1	0.0283333	0.545585	4.7834	24.252	5.10076	92.3	35	23.3	34	33.7	2.6	49.7	42.6	35	11	19	5	10	5	13	22
2013.Sg.SS3_R1_C	2013	SS3	R1	0.0231693	0.576122	5.87436	21.6831	5.09892	120.3	48.5	13.8	57.5	42.5	1.7	96.5	23.8	37	12	18	6	10	4	14	23
2013.Sg.SS3_R2_A	2013	SS3	R2	0.0372676	0.524945	3.24937	22.7933	5.11602	90.5	52.5	19.5	18.5	48	2	40.5	50	36	12	17	7	12	4	12	24
2013.Sg.SS3_R2_B	2013	SS3	R2	0.0389812	0.582031	5.46073	22.99	5.12858	108.1	54	24.1	30	44.5	5.6	57	51.1	37	11	20	6	11	7	14	23
2013.Sg.SS3_R2_C	2013	SS3	R2	0.0319876	0.540458	4.98925	22.4762	5.08895	115.8	42.5	29.3	44	53.5	6.1	69.1	46.7	40	9	23	8	13	7	13	27
2013.Sg.SS3_R3_A	2013	SS3	R3	0.0380793	0.532231	3.90349	27.7516	5.17742	93	41	38	14	35.4	3.1	35.4	57.6	37	8	23	6	11	7	11	26
2013.Sg.SS3_R3_B	2013	SS3	R3	0.0429976	0.507183	3.98204	22.8908	5.09408	94.6	46	23.1	25.5	45.1	2	30.5	64.1	36	9	21	6	12	3	12	24
2013.Sg.SS3_R3_C	2013	SS3	R3	0.021538	0.473407	3.66206	23.1097	5.2347	119.3	33.5	20.8	65	34.5	2.7	67	52.3	37	8	21	8	11	6	11	26
2014.Sg.GH_R1_A	2014	GH	R1	0.0250598	0.544133	4.155	21.5231	5.27778	88.2	39	7.7	41.5	39.3	1.1	78.1	10.1	30	7	18	5	11	3	11	19
2014.Sg.GH_R1_B	2014	GH	R1	0.0274565	0.460987	2.85475	23.2282	5.53739	100.3	36.5	11.5	52.2	36.2	1.7	83.7	16.6	42	8	26	7	13	5	14	28
2014.Sg.GH_R1_C	2014	GH	R1	0.0635746	0.53701	4.95874	22.8829	5.21685	120.4	46	33.8	40	40.5	2.2	76	44.4	43	12	24	5	10	6	14	29
2014.Sg.GH_R2_A	2014	GH	R2	0.0731617	0.434783	3.20946	25.2134	5.35217	115	26.5	11.5	77	30	1.5	71	44	32	7	18	7	9	3	10	22
2014.Sg.GH_R2_B	2014	GH	R2	0.0331668	0.561031	4.48614	23.2073	5.20611	131	45	11.5	74.5	34.5	2	92	39	33	8	18	7	11	4	11	22
2014.Sg.GH_R2_C	2014	GH	R2	0.066293	0.533025	5.87718	23.3494	5.21975	121.5	29	38.8	53.5	48.5	1.7	57.6	63.9	51	12	29	8	19	5	16	35
2014.Sg.GH_R3_A	2014	GH	R3	0.0309242	0.394543	2.07262	24.8291	5.64348	115	33.5	10.5	71	35.5	0	92.5	22.5	30	8	16	6	12	0	11	19
2014.Sg.GH_R3_B	2014	GH	R3	0.0493674	0.446414	1.90063	23.7203	5.55274	118.5	44.5	14.5	59.5	48.5	0.5	84.5	34	36	9	21	6	15	1	11	25
2014.Sg.GH_R3_C	2014	GH	R3	0.0532168	0.410899	3.13956	24.495	5.45426	125.7	28	26.6	71	35	2	76.5	49.2	48	11	28	8	18	4	17	31
2014.Sg.NT_R1_A	2014	NT	R1	0.161454	0.730423	3.18582	24.2455	5.60741	94.5	66.6	13.9	14	4.6	2.1	17.7	76.8	34	9	18	7	5	5	11	23
2014.Sg.NT_R1_B	2014	NT	R1	0.109289	0.568336	7.38856	28.06	5.37057	129.8	41.1	47.2	41.5	3.2	2.1	45	84.8	30	9	16	5	6	4	10	20
2014.Sg.NT_R1_C	2014	NT	R1	0.16984	0.434952	2.27308	27.2527	5.19777	134.5	33	8.4	93	5	2	33.7	100.8	24	6	11	6	1	3	9	15
2014.Sg.NT_R2_A	2014	NT	R2	0.0597219	0.512259	4.16343	24.6382	5.25439	114	23.5	13.5	77	7	2	77.5	36.5	29	9	15	5	7	4	12	17
2014.Sg.NT_R2_B	2014	NT	R2	0.0611812	0.574208	4.72679	26.8771	5.39173	113.6	34	21.1	58	7.1	1.5	64.6	49	31	9	13	8	5	3	12	19
2014.Sg.NT_R2_C	2014	NT	R2	0.152919	0.467014	2.26994	26.6193	5.28388	132.1	44.5	5.1	82.5	13.5	0.5	44.5	87.6	26	10	9	7	6	1	11	15
2014.Sg.NT_R3_A	2014	NT	R3	0.0614189	0.471326	3.01171	21.0792	5.1316	104.1	49	11.1	44	40.5	1.1	45	59.1	29	10	14	5	6	3	10	19
2014.Sg.NT_R3_B	2014	NT	R3	0.0918952	0.444689	2.96943	25.0664	5.13333	112.5	28.5	19.5	64.5	23.5	1	42	70.5	30	11	12	7	7	2	12	18
2014.Sg.NT_R3_C	2014	NT	R3	0.0667991	0.461054	3.35121	25.3811	5.06547	111.5	23.5	24	64	18.6	1.9	43.1	68.4	40	12	20	8	9	7	14	26
2014.Sg.SS1_R1_A	2014	SS1	R1	0.027937	0.554106	4.22516	19.8308	5.15097	82.8	45	9.3	28.5	43.3	0.7	53.1	29.7	33	7	20	6	9	3	9	24
2014.Sg.SS1_R1_B	2014	SS1	R1	0.0979849	0.561112	5.84812	25.7788	5.1416	136.3	40.5	22.8	73	71.6	2.1	23	113.3	43	10	25	8	12	9	9	34
2014.Sg.SS1_R1_C	2014	SS1	R1	0.0422956	0.50615	4.03384	22.6893	5.04141	113.5	34.5	23	56	31.2	2.1	61	52.5	39	10	22	7	12	5	8	31
2014.Sg.SS1_R2_A	2014	SS1	R2	0.0685133	0.510982	4.53675	23.7809	5.24031	116.1	40.5	27.5	48	27.1	1.3	40.1	76	43	12	23	7	11	5	11	32
2014.Sg.SS1_R2_B	2014	SS1	R2	0.0480615	0.585186	5.22205	23.4362	5.19185	83.4	35	18.4	29.5	27.1	1.2	38	45.4	34	13	13	7	9	4	8	26
2014.Sg.SS1_R2_C	2014	SS1	R2	0.0523221	0.62176	6.22283	22.6902	5.14014	115.6	55.5	30.5	28.5	46	3.6	49	66.6	46	12	23	8	12	7	11	35
2014.Sg.SS1_R3_A	2014	SS1	R3	0.108666	0.440915	3.78537	25.565	5.08036	112	32	14	65.5	24	1.5	29.5	82.5	37	13	15	8	8	3	9	28
2014.Sg.SS1_R3_B	2014	SS1	R3	0.102967	0.475888	3.29962	25.0488	5.25701	107	29.5	29.5	48	14.5	4	25	82	34	11	18	5	8	5	9	25
2014.Sg.SS1_R3_C	2014	SS1	R3	0.147041	0.351211	1.89121	27.4346	5.10109	119.7	23.5	19.7	76.5	14	1.7	19.5	100.2	37	12	18	7	8	5	7	30
2014.Sg.SS3_R1_A	2014	SS3	R1	0.0407243	0.583971	4.17862	24.3238	5.19798	88.9	32	14.9	42	22.6	0.5	58.1	30.8	28	7	16	5	8	1	10	18
2014.Sg.SS3_R1_B	2014	SS3	R1	0.022668	0.593311	5.18514	21.4887	5.14459	74.1	36	9	29	34.8	1.5	53.6	20.5	31	9	17	4	10	3	9	22
2014.Sg.SS3_R1_C	2014	SS3	R1	0.0286238	0.421721	3.80441	24.3696	5.35684	119.1	25.5	18.6	75	22.8	1.2	49.5	69.6	34	9	19	6	11	4	11	23
2014.Sg.SS3_R2_A	2014	SS3	R2	0.0249519	0.332555	2.45194	25.7657	5.65198	113.5	14	6.5	93	12.5	0.5	27	86.5	23	8	10	5	8	1	10	13
2014.Sg.SS3_R2_B	2014	SS3	R2	0.0142674	0.417294	3.56893	24.8293	5.61909	114.2	18.5	10.7	84.5	15.6	1.6	39.5	74.7	35	8	18	8	11	3	12	23
2014.Sg.SS3_R2_C	2014	SS3	R2	0.034549	0.51044	3.8347	23.7096	5.27498	117.1	33.6	10.5	73	26.7	2.1	64.2	52.9	38	9	21	8	14	5	12	26
2014.Sg.SS3_R3_A	2014	SS3	R3	0.0719046	0.421044	3.00917	24.8188	5.27201	101.1	26.5	16.6	58	25.6	2.5	29.6	71.5	38	8	22	8	10	4	11	27
2014.Sg.SS3_R3_B	2014	SS3	R3	0.0525473	0.506537	2.68778	22.9777	5.51948	115.5	36	22.5	57	22.5	1.5	36.5	79	37	9	21	7	13	3	13	24
2014.Sg.SS3_R3_C	2014	SS3	R3	0.0225234	0.362089	2.5617	24.6016	5.5625	116.8	19	15.3	82.5	23.6	1.5	35.5	81.3	41	10	23	8	17	3	15	26
